# Supplementary material for: Introducing MdTFL1 Promotes Heading Date and Produces Semi-Draft Phenotype in Rice
Source: Int J Mol Sci. 2023 Jun 20;24(12):10365. doi: 10.3390/ijms241210365 (PMC10299341; doi:10.3390/ijms241210365)
Supplement: Supplementary file 1 [file ijms-24-10365-s001.zip]

Archive with 1 entries (1 files):
- ijms-2451313-supplementary.pdf
